# Supplementary material for: Phenylpropanoid Metabolism in Phaseolus vulgaris during Growth under Severe Drought
Source: Metabolites. 2024 May 31;14(6):319. doi: 10.3390/metabo14060319 (PMC11205357; doi:10.3390/metabo14060319)
Supplement: Supplementary file 1 [file metabolites-14-00319-s001.zip]

Archive with 1 entries (1 files):
- metabolites-3021081-supplementary.pdf
